# Supplementary material for: Weight Cycling Deregulates Eating Behavior in Mice via the Induction of Durable Gut Dysbiosis
Source: Adv Sci (Weinh). 2025 Jun 26;12(32):e01214. doi: 10.1002/advs.202501214 (PMC12407282; doi:10.1002/advs.202501214)
Supplement: Supplementary file 2 — Supplemental Table 1 [file ADVS-12-e01214-s001.xlsx]

## Sheet: Suppl. Table S1
	AREA POSTREMA								HYPOTHALAMUS
	CTRL-chow			CYCL-chow					CTRL-chow			CYCL-chow
	mean	SEM		mean	SEM				mean	SEM		mean	SEM
regulation of food intake								regulation of food intake
agrp	1.00	0.11		0.95	0.11	n.s.		agrp	1.00	0.13		0.99	0.12	n.s.
cck	1.00	0.26		0.83	0.20	n.s.		cck	1.00	0.13		0.92	0.10	n.s.
gcg	1.00	0.13		1.18	0.37	n.s.		gcg	1.00	0.24		1.2	0.12	n.s.
ghrl	1.00	0.12		1.19	0.46	n.s.		ghrl	1.00	0.30		0.73	0.11	n.s.
npy	1.00	0.18		0.94	0.21	n.s.		npy	1.00	0.13		0.94	0.10	n.s.
mch	1.00	0.20		0.95	0.30	n.s.		mch	1.00	0.13		1.51	0.21	n.s.
pomc	1.00	0.13		1.01	0.24	n.s.		pomc	1.00	0.11		1.25	0.19	n.s.
pyy	1.00	0.24		0.91	0.09	n.s.		pyy	1.00	0.26		0.85	0.09	n.s.
orx	1.00	0.09		1.02	0.25	n.s.		orx	1.00	0.06		1.23	0.11	n.s.
cckra	1.00	0.14		1.06	0.28	n.s.		cckra	1.00	0.05		1.23	0.12	n.s.
cckrb	1.00	0.18		0.80	0.28	n.s.		cckrb	1.00	0.32		0.71	0.02	n.s.
glp1r	1.00	0.13		1.10	0.27	n.s.		glp1r	1.00	0.13		0.98	0.1	n.s.
insr	1.00	0.19		0.80	0.17	n.s.		insr	1.00	0.10		0.99	0.20	n.s.
lepr	1.00	0.09		1.26	0.30	n.s.		lepr	1.00	0.08		1.09	0.13	n.s.
ntsr2	1.00	0.12		1.04	0.27	n.s.		ntsr2	1.00	0.07		1.03	0.06	n.s.
plasticity								plasticity
bdnf	1.00	0.08		1.24	0.15	n.s.		bdnf	1.00	0.16		1.04	0.14	n.s.
ncam1	1.00	0.09		0.97	0.30	n.s.		ncam1	1.00	0.07		1.16	0.12	n.s.
nrp1	1.00	0.11		0.94	0.22	n.s.		nrp1	1.00	0.05		1.17	0.09	n.s.
snap25	1.00	0.11		1.06	0.26	n.s.		snap25	1.00	0.07		0.97	0.06	n.s.
syp	1.00	0.10		1.26	0.34	n.s.		syp	1.00	0.03		0.89	0.04	n.s.
syt4	1.00	0.07		1.16	0.24	n.s.		syt4	1.00	0.07		1.12	0.07	n.s.
tnc	1.00	0.14		1.32	0.19	n.s.		tnc	1.00	0.11		1.14	0.18	n.s.
blood-brain barrier								blood-brain barrier
cldn12	1.00	0.16		1.07	0.26	n.s.		cldn12	1.00	0.05		0.9	0.07	n.s.
cldn1	1.00	0.23		1.37	0.49	n.s.		cldn1	1.00	0.17		0.46	0.04	*
cldn5	1.00	0.09		1.08	0.22	n.s.		cldn5	1.00	0.10		1.07	0.11	n.s.
ocln	1.00	0.09		1.07	0.22	n.s.		ocln	1.00	0.07		1.02	0.08	n.s.
zo1	1.00	0.18		0.90	0.25	n.s.		zo1	1.00	0.09		0.89	0.04	n.s.
microglia, astocytes & inflammation								microglia, astocytes & inflammation
cd68	1.00	0.16		1.11	0.30	n.s.		cd68	1.00	0.05		1.00	0.06	n.s.
gfap	1.00	0.15		1.21	0.30	n.s.		gfap	1.00	0.11		1.04	0.12	n.s.
s100b	1.00	0.08		1.26	0.29	n.s.		s100b	1.00	0.09		1.06	0.07	n.s.
adgre	1.00	0.10		1.16	0.28	n.s.		adgre	1.00	0.08		1.07	0.06	n.s.
glut2	1.00	0.18		1.79	0.47	n.s.		glut2	1.00	0.13		0.67	0.07	n.s.
db1	1.00	0.11		0.97	0.20	n.s.		db1	1.00	0.07		1.06	0.05	n.s.
cd11b	1.00	0.13		1.03	0.24	n.s.		cd11b	1.00	0.05		1.07	0.03	n.s.
ccl2	1.00	0.13		0.82	0.16	n.s.		ccl2	1.00	0.24		1.36	0.20	n.s.
ccl5	1.00	0.13		1.14	0.44	n.s.		ccl5	1.00	0.21		1.74	0.27	n.s.
cx3cr1	1.00	0.05		1.12	0.16	n.s.		cx3cr1	1.00	0.10		1.03	0.08	n.s.
il1b	1.00	0.09		0.84	0.20	n.s.		il1b	1.00	0.11		1.15	0.22	n.s.
il6	1.00	0.15		0.95	0.38	n.s.		il6	1.00	0.09		1.22	0.16	n.s.
nfkbia	1.00	0.18		1.09	0.24	n.s.		nfkbia	1.00	0.07		1.02	0.07	n.s.
tnfa	1.00	0.16		1.06	0.47	n.s.		tnfa	1.00	0.27		0.98	0.11	n.s.
iba1	1.00	0.08		1.14	0.22	n.s.		iba1	1.00	0.15		1.08	0.11	n.s.
socs3	1.00	0.08		0.95	0.10	n.s.		socs3	1.00	0.22		1.21	0.33	n.s.

## Sheet: Suppl. Table S2
FAMILY	Relative abundance						GENUS	Relative abundance
	CTRL_chow	CYCL_chow	p.format	p.signif	method			CTRL_chow	CYCL_chow	p.format	p.signif	method
Anaeroplasmataceae	0.0879146	0.150036	0.396	ns	Kruskal-Wallis		Acetatifactor	1.67638	1.85868	0.8973	ns	Kruskal-Wallis
Atopobiaceae	0.0327426	0.0104534	0.42	ns	Kruskal-Wallis		Acetivibrio	0.138026	0.00379374	0.0015	**	Kruskal-Wallis
Bacteroidaceae	0.828852	0.889308	0.439	ns	Kruskal-Wallis		Acutalibacter	0.132351	0.0688077	0.0707	ns	Kruskal-Wallis
Christensenellaceae	0.731943	0.724061	0.439	ns	Kruskal-Wallis		Adlercreutzia	0.0539271	0.0369274	0.2453	ns	Kruskal-Wallis
Clostridiaceae	4.80613	7.06593	0.245	ns	Kruskal-Wallis		Aestuariispira	0.0157796	0.0166064	0.6869	ns	Kruskal-Wallis
Coprobacillaceae	0	0.00463702	0.204	ns	Kruskal-Wallis		Alistipes	3.39307	3.05285	0.3662	ns	Kruskal-Wallis
Corynebacteriaceae	0.0451201	0.0434968	0.897	ns	Kruskal-Wallis		Alkalibaculum	0.0102301	0.00214559	0.0981	ns	Kruskal-Wallis
Desulfallaceae	0.00423661	0.0166521	0.943	ns	Kruskal-Wallis		Allobaculum	0.0146071	0.00176157	0.5177	ns	Kruskal-Wallis
Desulfovibrionaceae	1.94666	1.5211	0.197	ns	Kruskal-Wallis		Aminipila	0.0244354	0.0120387	0.0929	ns	Kruskal-Wallis
Eggerthellaceae	0.0759073	0.0817863	0.897	ns	Kruskal-Wallis		Anaerobacterium	0.0808222	0.0337685	0.0695	ns	Kruskal-Wallis
Erysipelotrichaceae	0.0501531	0.00323742	0.292	ns	Kruskal-Wallis		Anaerobium	0.0146071	0.0281118	0.7635	ns	Kruskal-Wallis
Eubacteriaceae	0.368376	0.551318	1	ns	Kruskal-Wallis		Anaerocolumna	2.719	1.51305	0.3017	ns	Kruskal-Wallis
Eubacteriales_Family_XIII._Incertae_Sedis	0.096245	0.0510992	0.02	*	Kruskal-Wallis		Anaeromicropila	0.18444	0.318369	0.1213	ns	Kruskal-Wallis
Feifaniaceae	0.0422455	0.027813	0.502	ns	Kruskal-Wallis		Anaeroplasma	0.0879146	0.150036	0.3961	ns	Kruskal-Wallis
Helicobacteraceae	0.172089	0.064011	0.763	ns	Kruskal-Wallis		Anaerosporobacter	0.0245621	0.03875	0.651	ns	Kruskal-Wallis
Kiloniellaceae	0.0157796	0.0166064	0.687	ns	Kruskal-Wallis		Anaerostipes	0.0775521	0.0502569	0.5909	ns	Kruskal-Wallis
Lachnospiraceae	39.309	47.9901	0.071	ns	Kruskal-Wallis		Anaerotaenia	0.287363	0.570179	0.003	**	Kruskal-Wallis
Lactobacillaceae	1.27631	0.746484	0.699	ns	Kruskal-Wallis		Anaerotignum	0.482077	0.604969	0.4386	ns	Kruskal-Wallis
Marinilabiliaceae	0.117891	0.0564537	0.302	ns	Kruskal-Wallis		Anaerotruncus	0.170296	0.529041	0.5186	ns	Kruskal-Wallis
Muribaculaceae	28.9105	19.6795	0.071	ns	Kruskal-Wallis		Anaerovorax	0.0226962	0.0259908	0.5186	ns	Kruskal-Wallis
Odoribacteraceae	1.03391	0.93544	0.699	ns	Kruskal-Wallis		Angelakisella	0.437689	0.350031	0.1967	ns	Kruskal-Wallis
Oscillospiraceae	12.0542	11.7511	1	ns	Kruskal-Wallis		Bacteroides	0.828852	0.889308	0.4386	ns	Kruskal-Wallis
Peptococcaceae	0.0326791	0.0352477	1	ns	Kruskal-Wallis		Bilophila	0.0346106	0.0226202	0.3017	ns	Kruskal-Wallis
Prevotellaceae	1.42812	1.68495	0.699	ns	Kruskal-Wallis		Butyricicoccus	1.31909	0.987353	0.1213	ns	Kruskal-Wallis
Rikenellaceae	3.39307	3.05285	0.366	ns	Kruskal-Wallis		Caecibacterium	1.10473	1.34093	0.6056	ns	Kruskal-Wallis
Streptococcaceae	0	0					Christensenella	0.279024	0.266557	1	ns	Kruskal-Wallis
Sutterellaceae	0.344649	0.136423	0.156	ns	Kruskal-Wallis		Clostridium	3.47475	6.05882	0.1213	ns	Kruskal-Wallis
Tannerellaceae	0.030745	0.0288517	0.606	ns	Kruskal-Wallis		Congzhengia	0.0106797	0.0035092	0.1867	ns	Kruskal-Wallis
Turicibacteraceae	0.0659121	0.0257291	0.428	ns	Kruskal-Wallis		Coprococcus	0.262365	0.196916	0.6985	ns	Kruskal-Wallis
Unassigned	2.42878	2.52403	0.699	ns	Kruskal-Wallis		Corynebacterium	0.0451201	0.0434968	0.8973	ns	Kruskal-Wallis
Vallitaleaceae	0.269875	0.131382	0.053	ns	Kruskal-Wallis		Culturomica	0.690395	0.631392	0.6985	ns	Kruskal-Wallis
							Dehalobacterium	0.00825987	0.00498892	0.2996	ns	Kruskal-Wallis
							Desulfoscipio	0.00423661	0.0166521	0.943	ns	Kruskal-Wallis
							Desulfovibrio	1.43374	1.37214	0.8973	ns	Kruskal-Wallis
							Dorea	0.0205175	0.027323	0.7954	ns	Kruskal-Wallis
							Duncaniella	8.28988	6.01239	0.0933	ns	Kruskal-Wallis
							Dysosmobacter	0.0935516	0.0659356	0.1213	ns	Kruskal-Wallis
							Eisenbergiella	0.583246	0.710007	0.3017	ns	Kruskal-Wallis
							Emergencia	0.00757459	0.00200922	0.0979	ns	Kruskal-Wallis
							Enterocloster	0.292948	0.148052	0.7963	ns	Kruskal-Wallis
							Enteroscipio	0.0219801	0.0448588	0.0282	*	Kruskal-Wallis
							Eubacterium	0.161832	0.128882	0.6985	ns	Kruskal-Wallis
							Evtepia	0.0250045	0	0.0097	**	Kruskal-Wallis
							Faecalibaculum	0.0355461	0.00147586	0.1245	ns	Kruskal-Wallis
							Faecalicatena	0.000604171	0	0.2482	ns	Kruskal-Wallis
							Faecalimonas	0.0111551	0.02596	1	ns	Kruskal-Wallis
							Falcatimonas	0.0122895	0.0197484	1	ns	Kruskal-Wallis
							Feifania	0.0422455	0.027813	0.5017	ns	Kruskal-Wallis
							Flavonifractor	0.0247574	0.0112732	0.1197	ns	Kruskal-Wallis
							Flintibacter	1.79293	1.90167	0.6056	ns	Kruskal-Wallis
							Frisingicoccus	0.891454	0.350092	0.0389	*	Kruskal-Wallis
							Fumia	0.0548149	0.100228	0.0528	ns	Kruskal-Wallis
							Fusimonas	2.42868	9.51182	0.1967	ns	Kruskal-Wallis
							Gehongia	0.0488827	0.0839229	0.692	ns	Kruskal-Wallis
							Granulimonas	0.0327426	0.0104534	0.4201	ns	Kruskal-Wallis
							Guopingia	0.26993	0.278281	0.3017	ns	Kruskal-Wallis
							Harryflintia	0.0688083	0.0516572	0.1967	ns	Kruskal-Wallis
							Helicobacter	0.172089	0.064011	0.7635	ns	Kruskal-Wallis
							Heminiphilus	0.247767	0.000525563	0.7507	ns	Kruskal-Wallis
							Ihubacter	0.0271376	0.00859524	0.028	*	Kruskal-Wallis
							Intestinibacillus	0.196314	0.42029	0.7963	ns	Kruskal-Wallis
							Intestinimonas	0.598268	0.60584	0.6985	ns	Kruskal-Wallis
							Jingyaoa	0.174408	0.110066	0.3017	ns	Kruskal-Wallis
							Jutongia	0.204858	0.0317221	0.0131	*	Kruskal-Wallis
							Kineothrix	13.9766	15.0345	0.7963	ns	Kruskal-Wallis
							Lachnobacterium	0.000789067	0.000634808	0.9156	ns	Kruskal-Wallis
							Lachnoclostridium	0.971084	0.887442	0.3662	ns	Kruskal-Wallis
							Lacrimispora	4.70078	7.94016	0.1556	ns	Kruskal-Wallis
							Lactobacillus	0.261828	0.597711	0.2453	ns	Kruskal-Wallis
							Lactococcus	0	0
							Lawsonibacter	2.17681	1.95012	0.1556	ns	Kruskal-Wallis
							Ligilactobacillus	1.00905	0.142341	0.0707	ns	Kruskal-Wallis
							Limosilactobacillus	0.00542636	0.00643221	0.5454	ns	Kruskal-Wallis
							Luoshenia	0.134107	0.0953004	0.4386	ns	Kruskal-Wallis
							Mailhella	0.478311	0.12634	0.5186	ns	Kruskal-Wallis
							Marasmitruncus	0.567627	0.569119	1	ns	Kruskal-Wallis
							Marinilabilia	0.117891	0.0564537	0.3017	ns	Kruskal-Wallis
							Marseillibacter	0.728244	1.03135	0.0389	*	Kruskal-Wallis
							Marvinbryantia	0.178364	0.217966	0.8973	ns	Kruskal-Wallis
							Mediterraneibacter	1.82455	2.30394	0.8973	ns	Kruskal-Wallis
							Muribaculum	8.36477	4.51894	0.1213	ns	Kruskal-Wallis
							Muricomes	0.0715704	0.218835	0.0201	*	Kruskal-Wallis
							Murimonas	0.0354731	0.277206	0.272	ns	Kruskal-Wallis
							Natranaerovirga	0.0125775	0.0165194	0.24	ns	Kruskal-Wallis
							Neglectibacter	0.146099	0.147959	1	ns	Kruskal-Wallis
							Odoribacter	0.343518	0.304048	0.6056	ns	Kruskal-Wallis
							Oscillibacter	0.677358	0.799758	0.1556	ns	Kruskal-Wallis
							Paludihabitans	0.0370368	0.0353182	1	ns	Kruskal-Wallis
							Papillibacter	0.0133998	0.00526222	0.1333	ns	Kruskal-Wallis
							Parabacteroides	0.030745	0.0288517	0.6056	ns	Kruskal-Wallis
							Paramuribaculum	0.722678	1.19567	0.2453	ns	Kruskal-Wallis
							Parasporobacterium	0.00667146	0.0151013	0.2534	ns	Kruskal-Wallis
							Parasutterella	0	0.016818	0.3865	ns	Kruskal-Wallis
							Peptococcus	0.0244192	0.0302587	0.6982	ns	Kruskal-Wallis
							Prevotella	0.488032	0.416786	0.8973	ns	Kruskal-Wallis
							Prevotellamassilia	0.940093	1.26817	0.4386	ns	Kruskal-Wallis
							Pseudoflavonifractor	0.347204	0.324765	0.6056	ns	Kruskal-Wallis
							Qiania	0.137326	0.556291	0.3017	ns	Kruskal-Wallis
							Roseburia	1.76196	0.864093	0.1556	ns	Kruskal-Wallis
							Ruminiclostridium	0.0103872	0.0345766	1	ns	Kruskal-Wallis
							Ruminococcus	0.568026	1.26481	0.8973	ns	Kruskal-Wallis
							Ruthenibacterium	0.751969	0.33773	0.0282	*	Kruskal-Wallis
							Saccharofermentans	0.0162403	0.00317404	0.1693	ns	Kruskal-Wallis
							Sangeribacter	11.2854	7.95196	0.6985	ns	Kruskal-Wallis
							Scatolibacter	0.00733556	0.0452173	0.0275	*	Kruskal-Wallis
							Schaedlerella	0.216009	0.201638	0.8973	ns	Kruskal-Wallis
							Simiaoa	0.782102	0.74414	0.4386	ns	Kruskal-Wallis
							Sporobacter	0.0384752	0.0216433	0.1213	ns	Kruskal-Wallis
							Sporofaciens	1.77831	0.748789	0.1556	ns	Kruskal-Wallis
							Stomatobaculum	0.00690661	0.180613	0.4724	ns	Kruskal-Wallis
							Thomasclavelia	0	0.00463702	0.2037	ns	Kruskal-Wallis
							Turicibacter	0.0659121	0.0257291	0.4282	ns	Kruskal-Wallis
							Turicimonas	0.344649	0.119605	0.1213	ns	Kruskal-Wallis
							Tyzzerella	0.145577	0.024694	0.0088	**	Kruskal-Wallis
							Unassigned	1.81026	1.39189	0.1967	ns	Kruskal-Wallis
							Vallitalea	0.269875	0.131382	0.0528	ns	Kruskal-Wallis
							Variimorphobacter	0.0080278	0.0149544	0.3017	ns	Kruskal-Wallis
							Velocimicrobium	0.838685	0.107521	0.0175	*	Kruskal-Wallis
							Vescimonas	2.94589	2.57034	0.6985	ns	Kruskal-Wallis
							Waltera	0.352418	0.11929	0.3662	ns	Kruskal-Wallis
							Wansuia	0.0748075	0.0970128	0.8973	ns	Kruskal-Wallis
							Zhenpiania	0.0144012	0.00246526	0.1069	ns	Kruskal-Wallis

## Sheet: Suppl. Table S3
		CTRL		CYCL
Level 2 KEGG KO pathways		mean	SEM	mean	SEM	p. value	p.signif
Cell_growth_and_death		1.7104	0.0114863	1.70816	0.0135037	0.906043	NS
Cell_motility		5.03124	0.1249	5.53956	0.173204	0.059033	0, 059
Transport_and_catabolism		0.200257	0.00614122	0.202775	0.00486945	0.750237	NS
Membrane_transport		2.11417	0.0423857	2.18805	0.0631033	0.385549	NS
Signal_transduction		0.58541	0.0125875	0.62011	0.00602964	0.0435	*
Folding,_sorting_and_degradation		3.27341	0.0223305	3.19811	0.0382046	0.146319	NS
Replication_and_repair		6.82155	0.0341146	6.75769	0.0268767	0.161474	NS
Transcription		1.54253	0.0177266	1.55375	0.0144304	0.629169	NS
Translation		3.73615	0.0281159	3.65028	0.0284406	0.1079	NS
Amino_acid_metabolism		13.9342	0.0545281	13.8449	0.0732356	0.377122	NS
Biosynthesis_of_other_secondary_metabolites		2.10576	0.00736207	2.07311	0.0219543	0.239356	NS
Carbohydrate_metabolism		15.6565	0.150567	15.8865	0.149594	0.309562	NS
Energy_metabolism		5.2928	0.0124078	5.19866	0.0273846	0.05	*
Glycan_biosynthesis_and_metabolism		4.11827	0.0862122	3.96736	0.0403888	0.109884	NS
Lipid_metabolism		5.16727	0.025472	5.11368	0.0531776	0.430853	NS
Metabolism_of_cofactors_and_vitamins		11.7912	0.109141	11.3628	0.158903	0.0813	NS
Metabolism_of_other_amino_acids		2.1836	0.0446068	2.08739	0.0297794	0.0813	NS
Metabolism_of_terpenoids_and_polyketides		11.22	0.15662	11.6221	0.119522	0.1812	NS
Nucleotide_metabolism		2.21854	0.0108016	2.18194	0.0103525	0.059033	0.059033
Xenobiotics_biodegradation_and_metabolism		0.646962	0.0254304	0.588609	0.0334935	0.216256	NS
		CTRL		CYCL
Level 2 KEGG KO pathways	Level 3 KEGG KO pathways	mean	SEM	mean	SEM	p. value
Biosynthesis_of_other_secondary_metabolites	Penicillin_and_cephalosporin_biosynthesis	0.00973473	0.00433705	0.00210208	0.000450075	0.001332	**
Folding,_sorting_and_degradation	Protein_processing_in_endoplasmic_reticulum	0.0500731	0.00112636	0.0451415	0.000760051	0.004662	**
Carbohydrate_metabolism	Citrate_cycle_(TCA_cycle)	0.830309	0.0111572	0.773085	0.01609	0.012654	*
Energy_metabolism	Carbon_fixation_pathways_in_prokaryotes	1.06869	0.0107274	1.01927	0.0130768	0.012654	*
Metabolism_of_cofactors_and_vitamins	Ubiquinone_and_other_terpenoid-quinone_biosynthesis	0.164528	0.0146297	0.124242	0.0077194	0.012654	*
Lipid_metabolism	Steroid_hormone_biosynthesis	0.0235347	0.00190483	0.0174504	0.00108075	0.01998	*
Metabolism_of_cofactors_and_vitamins	Vitamin_B6_metabolism	1.07131	0.0114736	1.01711	0.0126359	0.01998	*
Biosynthesis_of_other_secondary_metabolites	Flavonoid_biosynthesis	0.00280215	0.000527338	0.00113989	0.000290802	0.029304	*
Cell_motility	Bacterial_chemotaxis	3.12064	0.0883815	3.49473	0.111569	0.029304	*
Carbohydrate_metabolism	Inositol_phosphate_metabolism	0.178289	0.00257015	0.165614	0.00419095	0.042624	*
Energy_metabolism	Sulfur_metabolism	0.760156	0.00326602	0.736115	0.00780566	0.042624	*
Nucleotide_metabolism	Pyrimidine_metabolism	1.27175	0.00666632	1.24926	0.00637274	0.042624	*
Signal_transduction	Two-component_system	0.585346	0.0125921	0.620037	0.00602002	0.042624	*
Translation	Nucleocytoplasmic_transport	0.0752913	0.000537809	0.0789039	0.00132885	0.042624	*
Amino_acid_metabolism	Valine,_leucine_and_isoleucine_degradation	0.3519	0.00299372	0.32995	0.0106265	0.059274	0.059274
Glycan_biosynthesis_and_metabolism	Glycosaminoglycan_degradation	0.263711	0.0256657	0.192411	0.0159511	0.059274	0.059274
Glycan_biosynthesis_and_metabolism	Lipopolysaccharide_biosynthesis	0.363418	0.0249955	0.307674	0.0131191	0.059274	0.059274
Metabolism_of_terpenoids_and_polyketides	Geraniol_degradation	0.0728266	0.00514112	0.0522217	0.00696131	0.059274	0.059274
Replication_and_repair	Nucleotide_excision_repair	0.869086	0.00471935	0.853032	0.0045922	0.059274	0.059274
Translation	Ribosome	1.73872	0.0164273	1.68969	0.0146796	0.059274	0.059274
Lipid_metabolism	Glycerophospholipid_metabolism	0.638381	0.00562377	0.623097	0.0043443	0.081252	NS
Metabolism_of_cofactors_and_vitamins	Biotin_metabolism	1.07607	0.0272633	1.00576	0.026828	0.081252	NS
Metabolism_of_other_amino_acids	Taurine_and_hypotaurine_metabolism	0.661291	0.0193221	0.621668	0.0073288	0.081252	NS
Metabolism_of_terpenoids_and_polyketides	Zeatin_biosynthesis	0.64395	0.0138652	0.613193	0.00935092	0.081252	NS
Replication_and_repair	Base_excision_repair	0.984644	0.00443957	0.972459	0.00342395	0.081252	NS
Translation	Aminoacyl-tRNA_biosynthesis	1.86432	0.0116065	1.82563	0.0134406	0.081252	NS
Translation	Ribosome_biogenesis_in_eukaryotes	0.0578228	0.000567741	0.0560551	0.000520012	0.081252	NS
Infectious_disease:_parasitic	Toxoplasmosis	0.000162093	8.95432e-05	4.0345e-05	2.75056e-05	0.099234	NS
Metabolism_of_cofactors_and_vitamins	Nicotinate_and_nicotinamide_metabolism	1.06306	0.0129043	1.02389	0.0133199	0.107892	NS
Carbohydrate_metabolism	Pentose_phosphate_pathway	2.20583	0.0278551	2.28015	0.0267633	0.141858	NS
Glycan_biosynthesis_and_metabolism	N-Glycan_biosynthesis	0.108239	0.00768649	0.124933	0.0076281	0.141858	NS
Metabolism_of_other_amino_acids	Selenocompound_metabolism	1.01192	0.00792883	0.978668	0.0172257	0.141858	NS
Nucleotide_metabolism	Purine_metabolism	0.946786	0.00448209	0.932682	0.00429628	0.141858	NS
Replication_and_repair	DNA_replication	1.33607	0.00746814	1.31705	0.00633913	0.141858	NS
Amino_acid_metabolism	Tyrosine_metabolism	0.226861	0.00759752	0.21299	0.00488717	0.181152	NS
Cell_growth_and_death	Apoptosis	0.0181649	0.00243348	0.0134209	0.00130856	0.181152	NS
Cell_motility	Flagellar_assembly	1.9106	0.0384366	2.04482	0.0698883	0.181152	NS
Energy_metabolism	Methane_metabolism	0.539281	0.0046282	0.529513	0.00848804	0.181152	NS
Folding,_sorting_and_degradation	RNA_degradation	0.618038	0.00597774	0.606838	0.00288297	0.181152	NS
Folding,_sorting_and_degradation	Protein_export	1.57158	0.0155285	1.53884	0.0129715	0.181152	NS
Folding,_sorting_and_degradation	Sulfur_relay_system	1.03373	0.0161118	1.00729	0.0318238	0.181152	NS
Metabolism_of_cofactors_and_vitamins	One_carbon_pool_by_folate	1.87651	0.0163521	1.84158	0.0108676	0.181152	NS
Amino_acid_metabolism	Alanine,_aspartate_and_glutamate_metabolism	2.00303	0.0153273	1.97582	0.016377	0.228438	NS
Amino_acid_metabolism	Histidine_metabolism	1.42973	0.0120439	1.41153	0.0113574	0.228438	NS
Amino_acid_metabolism	Phenylalanine,_tyrosine_and_tryptophan_biosynthesis	1.4472	0.0138477	1.47324	0.0181566	0.228438	NS
Carbohydrate_metabolism	Starch_and_sucrose_metabolism	1.29988	0.0196416	1.34158	0.0305876	0.228438	NS
Carbohydrate_metabolism	Amino_sugar_and_nucleotide_sugar_metabolism	1.21859	0.00977681	1.23719	0.0234224	0.228438	NS
Energy_metabolism	Oxidative_phosphorylation	0.377749	0.00704501	0.355211	0.0100863	0.228438	NS
Energy_metabolism	Nitrogen_metabolism	0.658851	0.00509123	0.651509	0.00314016	0.228438	NS
Infectious_disease:_bacterial	Epithelial_cell_signaling_in_Helicobacter_pylori_infection	0.171328	0.0016866	0.16894	0.00394214	0.228438	NS
Metabolism_of_cofactors_and_vitamins	Thiamine_metabolism	1.44872	0.0296643	1.38771	0.0542987	0.228438	NS
Metabolism_of_cofactors_and_vitamins	Pantothenate_and_CoA_biosynthesis	1.98163	0.0086984	1.9713	0.0273559	0.228438	NS
Metabolism_of_cofactors_and_vitamins	Lipoic_acid_metabolism	0.632535	0.0207429	0.548909	0.0589974	0.228438	NS
Metabolism_of_terpenoids_and_polyketides	Biosynthesis_of_ansamycins	6.89083	0.186707	7.32271	0.129649	0.228438	NS
Xenobiotics_biodegradation_and_metabolism	Aminobenzoate_degradation	0.106068	0.00639569	0.0933337	0.00607662	0.228438	NS
Biosynthesis_of_other_secondary_metabolites	Tropane,_piperidine_and_pyridine_alkaloid_biosynthesis	0.413044	0.00442386	0.404437	0.00548149	0.282384	NS
Carbohydrate_metabolism	C5-Branched_dibasic_acid_metabolism	2.13096	0.031134	2.18314	0.0341695	0.282384	NS
Environmental_adaptation	Plant-pathogen_interaction	0.309942	0.00512019	0.321788	0.00522039	0.282384	NS
Glycan_biosynthesis_and_metabolism	Other_glycan_degradation	1.24653	0.0347508	1.21518	0.0236631	0.282384	NS
Metabolism_of_cofactors_and_vitamins	Riboflavin_metabolism	0.736642	0.0199735	0.709068	0.0272204	0.282384	NS
Metabolism_of_other_amino_acids	Glutathione_metabolism	0.326454	0.0166937	0.306951	0.0125485	0.282384	NS
Metabolism_of_terpenoids_and_polyketides	Biosynthesis_of_siderophore_group_nonribosomal_peptides	0.0145492	0.00223345	0.0106419	0.00125791	0.282384	NS
Xenobiotics_biodegradation_and_metabolism	Nitrotoluene_degradation	0.258743	0.0139042	0.233794	0.0198375	0.282384	NS
Carbohydrate_metabolism	Galactose_metabolism	1.25977	0.0082397	1.28829	0.0183657	0.344988	NS
Carbohydrate_metabolism	Ascorbate_and_aldarate_metabolism	0.193631	0.00300505	0.204184	0.00588374	0.344988	NS
Energy_metabolism	Carbon_fixation_in_photosynthetic_organisms	1.88808	0.012619	1.90704	0.00822305	0.344988	NS
Lipid_metabolism	Fatty_acid_biosynthesis	1.81702	0.0188891	1.77642	0.0268422	0.344988	NS
Lipid_metabolism	Glycerolipid_metabolism	0.614305	0.0119057	0.627171	0.0108746	0.344988	NS
Lipid_metabolism	Biosynthesis_of_unsaturated_fatty_acids	0.43091	0.00505637	0.434142	0.00214384	0.344988	NS
Membrane_transport	Bacterial_secretion_system	0.879224	0.0132835	0.86236	0.0115257	0.344988	NS
Amino_acid_metabolism	Arginine_and_proline_metabolism	0.816255	0.00476938	0.806357	0.00683983	0.413586	NS
Carbohydrate_metabolism	Pentose_and_glucuronate_interconversions	0.897442	0.0285137	0.925957	0.020821	0.413586	NS
Digestive_system	Protein_digestion_and_absorption	0.0169576	0.00227158	0.0132861	0.00124382	0.413586	NS
Membrane_transport	ABC_transporters	0.968996	0.032558	1.0306	0.0300794	0.413586	NS
Amino_acid_metabolism	Cysteine_and_methionine_metabolism	1.48478	0.00673252	1.47119	0.0102479	0.490842	NS
Amino_acid_metabolism	Phenylalanine_metabolism	0.235099	0.00452949	0.231598	0.00362738	0.490842	NS
Carbohydrate_metabolism	Fructose_and_mannose_metabolism	1.10984	0.0139507	1.14596	0.025062	0.490842	NS
Infectious_disease:_bacterial	Staphylococcus_aureus_infection	0.00913391	0.00474532	0.00460457	0.00145074	0.490842	NS
Metabolism_of_terpenoids_and_polyketides	Biosynthesis_of_vancomycin_group_antibiotics	2.07077	0.0208781	2.10591	0.025364	0.490842	NS
Replication_and_repair	Mismatch_repair	1.92507	0.0092895	1.92029	0.00776989	0.490842	NS
Xenobiotics_biodegradation_and_metabolism	Benzoate_degradation	0.208106	0.00336472	0.205227	0.00323187	0.490842	NS
Amino_acid_metabolism	Glycine,_serine_and_threonine_metabolism	1.1729	0.00692841	1.15404	0.0170119	0.572761	NS
Cell_growth_and_death	Cell_cycle_-_Caulobacter	1.69224	0.0101421	1.69474	0.0130793	0.572761	NS
Endocrine_system	Insulin_signaling_pathway	0.135039	0.00287317	0.138462	0.00223494	0.572761	NS
Glycan_biosynthesis_and_metabolism	Peptidoglycan_biosynthesis	2.13637	0.0182125	2.12716	0.0140792	0.572761	NS
Metabolism_of_other_amino_acids	Phosphonate_and_phosphinate_metabolism	0.183937	0.00516328	0.180101	0.00548259	0.572761	NS
Replication_and_repair	Homologous_recombination	1.70418	0.0152416	1.69169	0.0133563	0.572761	NS
Replication_and_repair	Non-homologous_end-joining	0.00250147	0.000568048	0.00316111	0.000640415	0.572761	NS
Signal_transduction	Calcium_signaling_pathway	6.40348e-05	1.28666e-05	7.35367e-05	2.35234e-05	0.572761	NS
Biosynthesis_of_other_secondary_metabolites	Streptomycin_biosynthesis	1.68018	0.0112847	1.66543	0.0232094	0.662005	NS
Infectious_disease:_parasitic	Amoebiasis	0.00721679	0.000729556	0.00727155	0.000937017	0.662005	NS
Xenobiotics_biodegradation_and_metabolism	Chlorocyclohexane_and_chlorobenzene_degradation	0.0495135	0.00401643	0.0476519	0.00700263	0.662005	NS
Xenobiotics_biodegradation_and_metabolism	Caprolactam_degradation	0.00034575	6.85238e-05	0.000401802	0.000135855	0.662005	NS
Amino_acid_metabolism	Valine,_leucine_and_isoleucine_biosynthesis	2.69952	0.0211631	2.71316	0.0268276	0.754579	NS
Carbohydrate_metabolism	Glycolysis_/_Gluconeogenesis	1.23769	0.0117213	1.23739	0.0201922	0.754579	NS
Carbohydrate_metabolism	Butanoate_metabolism	0.807701	0.0103661	0.803896	0.0088072	0.754579	NS
Lipid_metabolism	Primary_bile_acid_biosynthesis	0.164312	0.0039586	0.16354	0.00798767	0.754579	NS
Lipid_metabolism	Secondary_bile_acid_biosynthesis	1.47881	0.0356274	1.47186	0.0718891	0.754579	NS
Metabolism_of_cofactors_and_vitamins	Folate_biosynthesis	0.954922	0.0263607	0.934878	0.0320918	0.754579	NS
Transcription	RNA_polymerase	1.54253	0.0177266	1.55375	0.0144304	0.754579	NS
Amino_acid_metabolism	Lysine_degradation	0.175012	0.00359552	0.173112	0.00278641	0.851815	NS
Membrane_transport	Phosphotransferase_system_(PTS)	0.26595	0.0262076	0.29509	0.0353159	0.851815	NS
Metabolism_of_terpenoids_and_polyketides	Carotenoid_biosynthesis	0.000218443	5.65766e-05	0.000201867	4.73757e-05	0.851815	NS
Transport_and_catabolism	Peroxisome	0.200257	0.00614122	0.202775	0.00486945	0.851815	NS
Xenobiotics_biodegradation_and_metabolism	Atrazine_degradation	0.024186	0.0156694	0.00820054	0.0014915	0.851815	NS
Carbohydrate_metabolism	Propanoate_metabolism	0.237341	0.150242	0.254226	0.124353	0.916084	NS
Amino_acid_metabolism	Lysine_biosynthesis	1.89188	0.0153521	1.89195	0.0177756	0.949717	NS
Metabolism_of_terpenoids_and_polyketides	Terpenoid_backbone_biosynthesis	1.52682	0.0142108	1.51726	0.015611	0.949717	NS
Carbohydrate_metabolism	Pyruvate_metabolism	1.32594	0.0121627	1.3198	0.0107721	>0,999	NS
Carbohydrate_metabolism	Glyoxylate_and_dicarboxylate_metabolism	0.723291	0.0075308	0.726041	0.00757347	>0,999	NS
Metabolism_of_cofactors_and_vitamins	Porphyrin_and_chlorophyll_metabolism	0.785315	0.0216867	0.79835	0.0111132	>0,999	NS
